# Supplementary material for: Burkholderia cepacia Complex Taxon K: Where to Split?
Source: Front Microbiol. 2020 Jul 14;11:1594. doi: 10.3389/fmicb.2020.01594 (PMC7372133; doi:10.3389/fmicb.2020.01594)
Supplement: Supplementary file 1 [file Table_1.XLSX]

## Sheet: Suppl_Table_1
Identification	Strain
Burkholderia ambifaria	LMG 17828
Burkholderia ambifaria	LMG 19182T
Burkholderia ambifaria	LMG 19467
Burkholderia ambifaria	R-10725
Burkholderia ambifaria	R-12555
Burkholderia ambifaria	R-71760
Burkholderia anthina	LMG 16670
Burkholderia anthina	LMG 16672
Burkholderia anthina	LMG 20980T
Burkholderia anthina	LMG 20982
Burkholderia anthina	LMG 20983
Burkholderia anthina	LMG 21821
Burkholderia arboris	LMG 14939
Burkholderia arboris	LMG 24066T
Burkholderia arboris	R-13059
Burkholderia arboris	R-14554
Burkholderia arboris	R-71783
Burkholderia arboris	R-72673
Burkholderia arboris	R-72680
Burkholderia caledonica	LMG 19076T
Burkholderia caledonica	LMG 19078
Burkholderia caledonica	LMG 22942
Burkholderia caledonica	LMG 30067
Burkholderia caribensis	LMG 18531T
Burkholderia caribensis	LMG 23102
Burkholderia cenocepacia	LMG 29624
Burkholderia cenocepacia	LMG 29625
Burkholderia cenocepacia IIIA	LMG 16656T
Burkholderia cenocepacia IIIA	LMG 18826
Burkholderia cenocepacia IIIA	LMG 18827
Burkholderia cenocepacia IIIA	LMG 18828
Burkholderia cenocepacia IIIA	LMG 18863
Burkholderia cenocepacia IIIA	R-13128
Burkholderia cenocepacia IIIA	R-37755
Burkholderia cenocepacia IIIA	R-49070
Burkholderia cenocepacia IIIA	R-655
Burkholderia cenocepacia IIIA	R-68675
Burkholderia cenocepacia IIIA	R-68806
Burkholderia cenocepacia IIIA	R-6887
Burkholderia cenocepacia IIIA	R-71051
Burkholderia cenocepacia IIIA	R-71085
Burkholderia cenocepacia IIIA	R-71742
Burkholderia cenocepacia IIIA	R-71743
Burkholderia cenocepacia IIIA	R-71781
Burkholderia cenocepacia IIIA	R-71788
Burkholderia cenocepacia IIIA	R-71795
Burkholderia cenocepacia IIIA	R-72676
Burkholderia cenocepacia IIIA	R-72689
Burkholderia cenocepacia IIIA	R-72692
Burkholderia cenocepacia IIIA	R-72724
Burkholderia cenocepacia IIIB	LMG 16654
Burkholderia cenocepacia IIIB	LMG 16659
Burkholderia cenocepacia IIIB	LMG 18829
Burkholderia cenocepacia IIIB	LMG 18830
Burkholderia cenocepacia IIIB	LMG 18832
Burkholderia cenocepacia IIIB	LMG 31092
Burkholderia cenocepacia IIIB	R-38147
Burkholderia cenocepacia IIIB	R-67259
Burkholderia cenocepacia IIIB	R-67581
Burkholderia cenocepacia IIIB	R-68591
Burkholderia cenocepacia IIIB	R-68599
Burkholderia cepacia	LMG 1222T
Burkholderia cepacia	LMG 17996
Burkholderia cepacia	LMG 17997
Burkholderia cepacia	LMG 18821
Burkholderia cepacia	LMG 19590
Burkholderia cepacia	LMG 20153
Burkholderia cepacia	LMG 2161
Burkholderia cepacia	LMG 6889
Burkholderia cepacia	R-1918
Burkholderia cepacia	R-2581
Burkholderia cepacia	R-2826
Burkholderia cepacia	R-2890
Burkholderia cepacia	R-37796
Burkholderia cepacia	R-39876
Burkholderia cepacia	R-4534
Burkholderia cepacia	R-49076
Burkholderia cepacia	R-52156
Burkholderia cepacia	R-69596
Burkholderia cepacia	R-72715
Burkholderia cepacia	R-72719
Burkholderia cepacia	R-9237
Burkholderia concitans	LMG 29315T
Burkholderia concitans	R-46586
Burkholderia contaminans	LMG 16227
Burkholderia contaminans	LMG 23253
Burkholderia contaminans	LMG 23361T
Burkholderia contaminans	LMG 30304
Burkholderia contaminans	R-18428
Burkholderia contaminans	R-19218
Burkholderia contaminans (Other Bcc C)	LMG 31807
Burkholderia contaminans (Other Bcc G)	LMG 31808
Burkholderia contaminans (Other Bcc H)	LMG 31806
Burkholderia diffusa	LMG 24065T
Burkholderia diffusa	LMG 24266
Burkholderia diffusa	LMG 24267
Burkholderia diffusa	R-2607
Burkholderia diffusa	R-36769
Burkholderia diffusa	R-9916
Burkholderia dolosa	LMG 18943T
Burkholderia dolosa	LMG 21443
Burkholderia dolosa	LMG 21819
Burkholderia dolosa	LMG 21820
Burkholderia fungorum	LMG 16225T
Burkholderia fungorum	LMG 16307
Burkholderia fungorum	LMG 19511
Burkholderia fungorum	LMG 21934
Burkholderia fungorum	LMG 22933
Burkholderia gladioli	LMG 11626
Burkholderia gladioli	LMG 18920
Burkholderia gladioli	LMG 2216T
Burkholderia gladioli	LMG 6881
Burkholderia glathei	LMG 14190T
Burkholderia glathei	LMG 14932
Burkholderia glathei	LMG 19481
Burkholderia glathei	LMG 19512
Burkholderia glumae	LMG 18634
Burkholderia glumae	LMG 19583
Burkholderia glumae	LMG 2196T
Burkholderia glumae	R-1678
Burkholderia glumae	R-21928
Burkholderia graminis	LMG 18924T
Burkholderia graminis	LMG 18947
Burkholderia graminis	LMG 18949
Burkholderia hospita	LMG 20598T
Burkholderia hospita	LMG 22927
Burkholderia humi	LMG 22934T
Burkholderia humi	R-52630
Burkholderia humptydooensis	LMG 29471T
Burkholderia insulsa	R-74083
Burkholderia insulsa	R-74093
Burkholderia kirstenboschensis	R-75306
Burkholderia lata	LMG 14095
Burkholderia lata	LMG 22485T
Burkholderia lata	LMG 23254
Burkholderia lata	LMG 6992
Burkholderia lata	LMG 6993
Burkholderia aenigmatica sp. nov. (Burkholderia lata)	LMG 31805
Burkholderia aenigmatica sp. nov. (Burkholderia lata)	R-18628
Burkholderia aenigmatica sp. nov. (Other Bcc M)	LMG 13014T
Burkholderia latens	LMG 24064T
Burkholderia latens	LMG 24264
Burkholderia latens	LMG 24265
Burkholderia latens	R-11768
Burkholderia latens	R-5631
Burkholderia metallica	LMG 24068T
Burkholderia metallica	LMG 24274
Burkholderia metallica	LMG 24275
Burkholderia metallica	R-2712
Burkholderia metallica	R-36770
Burkholderia multivorans	LMG 13010T
Burkholderia multivorans	LMG 16660
Burkholderia multivorans	LMG 16665
Burkholderia multivorans	LMG 17588
Burkholderia multivorans	LMG 18822
Burkholderia multivorans	LMG 18823
Burkholderia multivorans	LMG 18824
Burkholderia multivorans	LMG 18825
Burkholderia multivorans	R-67121
Burkholderia multivorans	R-67196
Burkholderia multivorans	R-67258
Burkholderia multivorans	R-67536
Burkholderia multivorans	R-68768
Burkholderia multivorans	R-71006
Burkholderia multivorans	R-71089
Burkholderia multivorans	R-71725
Burkholderia multivorans	R-71727
Burkholderia multivorans	R-71740
Burkholderia multivorans	R-71749
Burkholderia multivorans	R-71751
Burkholderia multivorans	R-71766
Burkholderia multivorans	R-71786
Burkholderia multivorans	R-71801
Burkholderia multivorans	R-71810
Burkholderia multivorans	R-72663
Burkholderia multivorans	R-72671
Burkholderia oklahomensis	LMG 23618T
Burkholderia oklahomensis	LMG 23619
Burkholderia oklahomensis	LMG 23620
"Burkholderia paludis"	LMG 30113T
Burkholderia phenoliruptrix	LMG 22037T
Burkholderia phenoliruptrix	LMG 9964
Burkholderia plantarii	LMG 10911
Burkholderia plantarii	LMG 9035T
Burkholderia pseudomultivorans	LMG 16669
Burkholderia pseudomultivorans	LMG 26883T
Burkholderia pseudomultivorans	LMG 26914
Burkholderia pseudomultivorans	LMG 26915
Burkholderia pseudomultivorans	LMG 27936
Burkholderia pseudomultivorans	R-71716
Burkholderia pyrrocinia	LMG 14191T
Burkholderia pyrrocinia	LMG 21822
Burkholderia pyrrocinia	LMG 21823
Burkholderia pyrrocinia	LMG 22947
Burkholderia pyrrocinia	R-13543
Burkholderia pyrrocinia	R-14266
Burkholderia sediminicola	LMG 24238T
Burkholderia seminalis	LMG 20154
Burkholderia seminalis	LMG 24067T
Burkholderia seminalis	R-24202
Burkholderia seminalis	R-5598
Burkholderia singularis	LMG 28154T
Burkholderia singularis	LMG 28155
Burkholderia singularis	R-20802
Burkholderia singularis	R-50762
Burkholderia sp.	LMG 16020
Burkholderia sp.	LMG 20580
Burkholderia sp.	R-74092
Burkholderia sp.	R-9703
Burkholderia stabilis	LMG 14294T
Burkholderia stabilis	LMG 18870
Burkholderia stabilis	LMG 18888
Burkholderia stabilis	LMG 31094
Burkholderia stabilis	R-10661
Burkholderia stabilis	R-2128
Burkholderia stabilis	R-35432
Burkholderia stabilis	R-37893
Burkholderia stabilis	R-38448
Burkholderia stabilis	R-50394
Burkholderia stabilis	R-52900
Burkholderia stabilis	R-67113
Burkholderia stabilis	R-72649
Burkholderia stabilis	R-72709
Burkholderia stabilis	R-72722
Burkholderia stagnalis	LMG 18831
Burkholderia stagnalis	LMG 28156T
Burkholderia stagnalis	LMG 28157
Burkholderia telluris	LMG 22936T
Burkholderia telluris	LMG 27136
Burkholderia terrestris	R-74086
Burkholderia terricola	LMG 20593
Burkholderia terricola	LMG 20594T
Burkholderia territorii	LMG 28158T
Burkholderia territorii	LMG 28159
Burkholderia thailandensis	LMG 20219T
Burkholderia turbans	LMG 29316T
Burkholderia ubonensis	LMG 20358T
Burkholderia ubonensis	LMG 24263
Burkholderia ubonensis	R-52253
Burkholderia ubonensis	R-52254
Burkholderia ubonensis	R-52255
Burkholderia ubonensis	R-52256
Burkholderia udeis	LMG 27134T
Burkholderia vietnamiensis	LMG 10929T
Burkholderia vietnamiensis	LMG 16232
Burkholderia vietnamiensis	LMG 18835
Burkholderia vietnamiensis	LMG 18836
Burkholderia vietnamiensis	LMG 31097
Burkholderia vietnamiensis	R-18624
Burkholderia vietnamiensis	R-20528
Burkholderia vietnamiensis	R-37250
Burkholderia vietnamiensis	R-39813
Burkholderia vietnamiensis	R-43577
Burkholderia vietnamiensis	R-4404
Burkholderia vietnamiensis	R-46385
Burkholderia vietnamiensis	R-48997
Burkholderia vietnamiensis	R-50218
Burkholderia vietnamiensis	R-66730
Burkholderia vietnamiensis	R-67189
Burkholderia vietnamiensis	R-69593
Burkholderia vietnamiensis	R-706
Burkholderia vietnamiensis	R-71728
Burkholderia vietnamiensis	R-72678
Burkholderia vietnamiensis	R-72687
Burkholderia vietnamiensis	R-72707
Burkholderia xenovorans	LMG 16224
Burkholderia xenovorans	LMG 21463T
Burkholderia xenovorans	LMG 22943
Burkholderia zhejiangensis	LMG 26180
Burkholderia zhejiangensis	LMG 26181
Burkholderia zhejiangensis	LMG 27258T
Supplementary table 4: List of Burkholderia reference strains present in the LM-UGent in-house MSP database.

## Sheet: Caption
List of Burkholderia reference strains present in the LM-UGent in-house MSP database. MSP, main spectrum.
