# Supplementary material for: Burkholderia cepacia Complex Taxon K: Where to Split?
Source: Front Microbiol. 2020 Jul 14;11:1594. doi: 10.3389/fmicb.2020.01594 (PMC7372133; doi:10.3389/fmicb.2020.01594)
Supplement: Supplementary file 2 [file Table_2.XLSX]

## Sheet: Suppl_Table_2
			Strain	1	2	3	4	5	6	7	8	9	10	11	12	13	14	15	16	17	18	19	20	21	22	23	24	25	26	27	28	29	30	31	32	33	34	35	36	37	38	39	40	41	42	43	44	45	46
		1	B. thailandensis E264T ST-488	100	83.787	84.138	82.9939	82.8157	83.0851	82.8773	82.7079	82.8671	82.778	82.7359	82.4644	82.693	82.636	82.6926	82.8578	82.8235	82.7272	82.9023	82.9203	83.0121	82.9292	82.992	82.8858	82.9103	82.8488	82.9191	82.5654	82.6128	82.8509	82.7452	82.7287	82.7109	82.6513	82.6169	82.7399	82.8986	82.7252	82.7045	82.7643	82.8672	82.6327	82.5774	82.814	82.7488	82.7964
		2	B. stagnalis LMG 28156T ST-787	83.787	100	90.4877	86.8422	87.4711	87.6424	87.5533	87.4347	87.3928	87.3171	87.2708	87.2628	87.229	87.2433	87.433	87.3015	87.5177	87.5466	87.4135	87.4175	87.3796	87.3983	87.3866	87.4637	87.461	87.5126	87.4828	87.1346	87.2842	87.1489	87.2185	87.2757	87.2487	87.1975	87.4183	87.2264	87.4789	87.1781	87.1639	87.3944	87.3981	87.3895	87.2835	87.2852	87.4995	87.5083
		3	B. ubonensis LMG 20358T ST-299	84.138	90.4877	100	86.7793	87.3783	87.4377	87.5481	87.2839	87.3006	87.1766	87.1591	87.1237	87.2196	87.1054	87.2153	87.3158	87.4358	87.3751	87.3144	87.321	87.3486	87.2685	87.3517	87.3696	87.3203	87.3966	87.4793	87.0447	87.1933	87.1219	87.1124	87.2588	87.1776	87.0363	87.302	87.2835	87.3752	87.1941	87.2602	87.2307	87.2634	87.3153	87.3146	87.252	87.5495	87.4098
		4	B. vietnamiensis LMG 10929T ST-379	82.9939	86.8422	86.7793	100	88.3735	88.6021	88.4497	88.4182	88.2433	88.1494	88.1204	88.1936	88.1084	88.1169	88.2432	88.1686	88.3677	88.3191	88.3862	88.4564	88.3937	88.3958	88.4763	88.4366	88.5232	88.319	88.2803	88.1976	88.4741	88.4197	88.2701	88.2426	88.3662	88.2909	88.2713	88.4852	88.6089	88.2712	88.2994	88.394	88.3187	88.3476	88.3792	88.359	88.5303	88.505
		5	"B. paludis" LMG 30113T ST-1381	82.8157	87.4711	87.3783	88.3735	100	91.3555	91.5051	91.6414	91.2486	91.3036	91.355	91.2979	91.1976	91.3412	91.4845	91.4753	91.3679	91.4481	91.3541	91.2378	91.46	91.4243	91.4656	91.3649	91.4423	91.4425	91.5623	91.3051	91.4509	91.401	91.2771	91.3992	91.3511	91.3311	91.5005	91.4735	91.7643	91.4752	91.5007	91.5192	91.6147	91.2902	91.2697	91.3096	91.6807	91.4666
		6	B. metallica LMG 24068T ST-511	83.0851	87.6424	87.4377	88.6021	91.3555	100	92.4521	92.7811	92.5478	92.5477	92.5437	92.7642	92.6919	92.6355	92.6833	92.9801	92.842	93.0054	92.7943	92.8168	92.8862	92.7967	92.9152	92.9058	92.8567	92.9635	93.0706	92.904	93.0066	93.066	92.9879	92.9339	92.9458	93.0171	93.039	93.0369	93.2487	93.0294	93.0457	92.9855	93.0012	92.9017	92.8776	92.9716	93.1361	92.9888
		7	B. cepacia ATCC 25416T ST-10	82.8773	87.5533	87.5481	88.4497	91.5051	92.4521	100	93.2283	92.9258	92.866	92.8162	92.8127	92.9819	92.9976	92.9235	93.1091	93.1169	93.156	92.8666	92.9275	93.0448	93.0571	93.1241	93.0745	93.0362	93.1397	93.1229	93.2127	93.4301	93.3814	93.3524	93.4038	93.2955	93.2945	93.4225	93.5355	93.7968	93.26	93.3383	93.42	93.2794	93.1985	93.2346	93.0635	93.3327	93.2532
		8	B. puraquae CAMPA1040T ST-1065	82.7079	87.4347	87.2839	88.4182	91.6414	92.7811	93.2283	100	93.7567	93.8205	93.7564	93.8079	93.7812	93.8851	93.8709	94.0605	94.0439	94.0214	93.8135	93.7621	93.8039	93.7919	94.0208	93.99	93.9752	94.0523	94.0906	94.0679	94.1567	94.2716	94.2318	94.3224	94.1147	94.2911	94.7709	94.7276	94.8978	94.7222	94.801	94.1498	94.2839	94.1351	94.105	94.0428	94.2638	94.2027
	B. contaminans	9	B. contaminans LMG 23361T ST-102	82.8671	87.3928	87.3006	88.2433	91.2486	92.5478	92.9258	93.7567	100	99.8898	99.9208	97.4414	97.485	97.393	97.3931	95.325	95.3555	95.4329	95.6929	95.6535	95.5741	95.364	95.4656	95.4495	95.4087	95.5162	95.5533	94.4243	94.4544	94.6736	94.6526	94.6457	94.5515	94.6097	94.2342	94.2323	94.4701	94.2508	94.1821	94.2099	94.2597	93.857	93.7919	94.1031	94.0721	93.7736
		10	B. contaminans LMG 23253 ST-102	82.778	87.3171	87.1766	88.1494	91.3036	92.5477	92.866	93.8205	99.8898	100	99.9219	97.484	97.5274	97.4227	97.4602	95.3112	95.2716	95.4264	95.5934	95.6135	95.6444	95.4125	95.5337	95.4499	95.4039	95.4592	95.5325	94.4273	94.475	94.6948	94.6739	94.7132	94.5528	94.585	94.2941	94.1517	94.3574	94.2281	94.2788	94.349	94.3487	93.8861	93.7346	93.796	94.0089	93.7949
		11	B. contaminans R-37747 ST-102	82.7359	87.2708	87.1591	88.1204	91.355	92.5437	92.8162	93.7564	99.9208	99.9219	100	97.4831	97.5119	97.3376	97.4342	95.3647	95.2859	95.4326	95.4791	95.6241	95.6453	95.419	95.4536	95.4821	95.3953	95.5489	95.65	94.4086	94.4842	94.5799	94.6002	94.7199	94.588	94.5819	94.3136	94.3231	94.3897	94.3014	94.2768	94.1207	94.3679	93.9988	93.857	94.0508	93.8502	93.8638
		12	B. contaminans R-18175 ST-96	82.4644	87.2628	87.1237	88.1936	91.2979	92.7642	92.8127	93.8079	97.4414	97.484	97.4831	100	99.0743	98.8824	98.9482	95.4474	95.4524	95.5111	95.3474	95.4598	95.5281	95.4834	95.4241	95.4684	95.3972	95.4992	95.6536	94.6772	94.6484	94.7226	94.7355	94.7072	94.7435	94.7201	94.3704	94.4367	94.6065	94.3375	94.2762	94.539	94.4431	93.8195	93.9004	93.9299	94.1426	93.9114
		13	B. contaminans R-18442 ST-1403	82.693	87.229	87.2196	88.1084	91.1976	92.6919	92.9819	93.7812	97.485	97.5274	97.5119	99.0743	100	99.0205	99.0118	95.4482	95.4586	95.5398	95.4383	95.4144	95.4834	95.4419	95.5378	95.4601	95.4861	95.4581	95.5445	94.6326	94.5768	94.6652	94.5653	94.7837	94.7224	94.7492	94.2864	94.3656	94.5097	94.3799	94.3273	94.5412	94.3697	93.9682	93.9824	93.9107	94.1246	93.9863
		14	B. contaminans R-18430 ST-1401	82.636	87.2433	87.1054	88.1169	91.3412	92.6355	92.9976	93.8851	97.393	97.4227	97.3376	98.8824	99.0205	100	99.1037	95.4684	95.4336	95.5056	95.4117	95.3256	95.4716	95.4901	95.5035	95.5042	95.566	95.5535	95.6493	94.5391	94.6401	94.7468	94.6514	94.7344	94.7379	94.7327	94.2901	94.3559	94.5398	94.2687	94.338	94.5433	94.3157	93.9233	93.9776	93.952	94.1472	93.9154
		15	B. contaminans R-19218 ST-345	82.6926	87.433	87.2153	88.2432	91.4845	92.6833	92.9235	93.8709	97.3931	97.4602	97.4342	98.9482	99.0118	99.1037	100	95.398	95.4349	95.4605	95.5267	95.5295	95.5536	95.3978	95.5798	95.5075	95.5814	95.5388	95.6424	94.5724	94.6395	94.7877	94.6396	94.7196	94.72	94.6729	94.34	94.3471	94.5336	94.3614	94.3382	94.6017	94.4692	93.9982	93.9275	93.9639	94.1134	94.0316
		16	Other Bcc C AU33423 ST-1636	82.8578	87.3015	87.3158	88.1686	91.4753	92.9801	93.1091	94.0605	95.325	95.3112	95.3647	95.4474	95.4482	95.4684	95.398	100	98.353	98.5229	95.7717	95.6788	95.8214	95.9884	96.255	96.261	96.2463	96.2124	96.1973	94.8207	94.8089	95.0449	94.9673	95.0619	94.9782	94.9095	94.7892	94.7329	94.8826	94.712	94.6575	94.8059	94.7608	94.127	94.156	94.0988	94.3316	94.2047
		17	Other Bcc C HI2714 ST-1637	82.8235	87.5177	87.4358	88.3677	91.3679	92.842	93.1169	94.0439	95.3555	95.2716	95.2859	95.4524	95.4586	95.4336	95.4349	98.353	100	98.8043	95.7304	95.595	95.7902	95.8462	96.1734	96.2179	96.1736	96.1966	96.1565	94.8424	94.7463	94.9968	94.9033	95.0454	94.8856	94.8984	94.6372	94.6506	94.8422	94.6196	94.6436	94.7372	94.5745	94.1314	94.2467	94.0743	94.4009	94.1503
		18	Other Bcc C LMG 31807 ST-1345	82.7272	87.5466	87.3751	88.3191	91.4481	93.0054	93.156	94.0214	95.4329	95.4264	95.4326	95.5111	95.5398	95.5056	95.4605	98.5229	98.8043	100	95.6988	95.6531	95.8311	95.9856	96.2693	96.2913	96.2671	96.291	96.2917	94.874	94.7938	95.0821	94.9485	95.0247	94.9554	94.9661	94.7265	94.7741	94.9646	94.7194	94.672	94.8187	94.7522	94.2752	94.2432	94.1729	94.4452	94.2566
		19	Other Bcc G HI4860 ST-1639	82.9023	87.4135	87.3144	88.3862	91.3541	92.7943	92.8666	93.8135	95.6929	95.5934	95.4791	95.3474	95.4383	95.4117	95.5267	95.7717	95.7304	95.6988	100	98.2388	98.2854	96.9051	96.5318	96.4892	96.4515	96.564	96.5281	94.6223	94.6299	94.7812	94.7413	94.7552	94.6695	94.6487	94.3144	94.3824	94.6339	94.3275	94.3266	94.6278	94.4666	93.9814	93.9851	94.0409	94.2381	93.9915
		20	Other Bcc G AU27893 ST-1638	82.9203	87.4175	87.321	88.4564	91.2378	92.8168	92.9275	93.7621	95.6535	95.6135	95.6241	95.4598	95.4144	95.3256	95.5295	95.6788	95.595	95.6531	98.2388	100	98.8065	96.9025	96.5734	96.4898	96.4932	96.6035	96.6115	94.5408	94.6078	94.7956	94.8148	94.7972	94.6414	94.6144	94.3557	94.398	94.5414	94.4015	94.3407	94.6539	94.4141	93.8715	93.9316	93.8651	94.1629	93.9973
		21	Other Bcc G LMG 31808 ST-535	83.0121	87.3796	87.3486	88.3937	91.46	92.8862	93.0448	93.8039	95.5741	95.6444	95.6453	95.5281	95.4834	95.4716	95.5536	95.8214	95.7902	95.8311	98.2854	98.8065	100	97.0086	96.648	96.6348	96.6617	96.6948	96.7249	94.6433	94.6691	94.8049	94.7703	94.789	94.72	94.8081	94.3888	94.3967	94.6149	94.4159	94.3987	94.7295	94.4915	94.0583	94.0445	94.0224	94.2625	94.0802
		22	Other Bcc G AU15512 ST-1635	82.9292	87.3983	87.2685	88.3958	91.4243	92.7967	93.0571	93.7919	95.364	95.4125	95.419	95.4834	95.4419	95.4901	95.3978	95.9884	95.8462	95.9856	96.9051	96.9025	97.0086	100	96.9855	96.9008	96.9782	97.0706	97.1946	94.7261	94.7577	94.886	94.8971	94.8978	94.8291	94.8338	94.5283	94.5781	94.696	94.4995	94.4492	94.78	94.5972	94.0862	94.0927	94.0645	94.3081	94.2045
		23	Other Bcc H R-71171 ST-863	82.992	87.3866	87.3517	88.4763	91.4656	92.9152	93.1241	94.0208	95.4656	95.5337	95.4536	95.4241	95.5378	95.5035	95.5798	96.255	96.1734	96.2693	96.5318	96.5734	96.648	96.9855	100	99.1901	99.1744	97.819	97.8797	94.8926	94.8653	95.0091	95.0202	95.0731	94.9686	94.9715	94.7661	94.6829	94.8451	94.6317	94.6323	94.943	94.786	94.247	94.2991	94.2379	94.5316	94.3077
		24	Other Bcc H AU31652 ST-1640	82.8858	87.4637	87.3696	88.4366	91.3649	92.9058	93.0745	93.99	95.4495	95.4499	95.4821	95.4684	95.4601	95.5042	95.5075	96.261	96.2179	96.2913	96.4892	96.4898	96.6348	96.9008	99.1901	100	99.1911	97.8315	97.962	94.792	94.8047	94.9509	94.9275	95.036	94.8588	94.8407	94.6417	94.6393	94.8474	94.5004	94.5391	94.8869	94.6937	94.2474	94.2295	94.1628	94.5536	94.2367
		25	Other Bcc H HI2500 ST-1641	82.9103	87.461	87.3203	88.5232	91.4423	92.8567	93.0362	93.9752	95.4087	95.4039	95.3953	95.3972	95.4861	95.566	95.5814	96.2463	96.1736	96.2671	96.4515	96.4932	96.6617	96.9782	99.1744	99.1911	100	97.8438	98.0004	94.7644	94.7845	95.0318	94.9798	95.0587	94.8987	94.9526	94.699	94.6928	94.9198	94.5773	94.6464	94.9094	94.7659	94.147	94.2257	94.1471	94.3922	94.2885
		26	Other Bcc H AU6039 ST-1634	82.8488	87.5126	87.3966	88.319	91.4425	92.9635	93.1397	94.0523	95.5162	95.4592	95.5489	95.4992	95.4581	95.5535	95.5388	96.2124	96.1966	96.291	96.564	96.6035	96.6948	97.0706	97.819	97.8315	97.8438	100	98.5327	94.7965	94.8762	95.069	94.9577	95.1172	95.0065	94.933	94.5826	94.6002	94.7731	94.5528	94.4721	94.9337	94.5406	94.0327	94.1656	94.1277	94.4613	94.0364
		27	Other Bcc H LMG 31806 ST-934	82.9191	87.4828	87.4793	88.2803	91.5623	93.0706	93.1229	94.0906	95.5533	95.5325	95.65	95.6536	95.5445	95.6493	95.6424	96.1973	96.1565	96.2917	96.5281	96.6115	96.7249	97.1946	97.8797	97.962	98.0004	98.5327	100	94.8848	94.9978	95.1844	95.0376	95.1495	94.9983	95.0619	94.5762	94.7709	94.8518	94.6749	94.6273	94.9071	94.76	94.2083	94.2565	94.162	94.3663	94.217
	B. lata	28	B. lata R-18109 ST-456	82.5654	87.1346	87.0447	88.1976	91.3051	92.904	93.2127	94.0679	94.4243	94.4273	94.4086	94.6772	94.6326	94.5391	94.5724	94.8207	94.8424	94.874	94.6223	94.5408	94.6433	94.7261	94.8926	94.792	94.7644	94.7965	94.8848	100	97.4328	96.046	96.0604	96.0355	95.757	95.6762	94.7026	94.7843	95.0116	94.7508	94.7323	95.167	94.9769	94.149	94.1464	94.2842	94.47	94.2797
		29	B. lata R-18112 ST-458	82.6128	87.2842	87.1933	88.4741	91.4509	93.0066	93.4301	94.1567	94.4544	94.475	94.4842	94.6484	94.5768	94.6401	94.6395	94.8089	94.7463	94.7938	94.6299	94.6078	94.6691	94.7577	94.8653	94.8047	94.7845	94.8762	94.9978	97.4328	100	96.0553	96.0522	96.1022	95.7711	95.7473	94.7029	94.8051	94.9186	94.8181	94.7907	95.1868	94.9459	94.409	94.3077	94.4158	94.5656	94.3506
		30	B. lata LMG 6860 ST-1404	82.8509	87.1489	87.1219	88.4197	91.401	93.066	93.3814	94.2716	94.6736	94.6948	94.5799	94.7226	94.6652	94.7468	94.7877	95.0449	94.9968	95.0821	94.7812	94.7956	94.8049	94.886	95.0091	94.9509	95.0318	95.069	95.1844	96.046	96.0553	100	98.797	98.7851	96.2956	96.2313	94.8258	94.8386	95.1277	94.8966	94.8935	95.2949	94.8667	94.3048	94.3556	94.4532	94.5609	94.3599
		31	B. lata LMG 6863 ST-1415	82.7452	87.2185	87.1124	88.2701	91.2771	92.9879	93.3524	94.2318	94.6526	94.6739	94.6002	94.7355	94.5653	94.6514	94.6396	94.9673	94.9033	94.9485	94.7413	94.8148	94.7703	94.8971	95.0202	94.9275	94.9798	94.9577	95.0376	96.0604	96.0522	98.797	100	98.8853	96.2261	96.3098	94.8742	94.8683	95.0527	94.8919	94.915	95.259	94.7961	94.404	94.3781	94.466	94.6147	94.3667
		32	B. lata LMG 6992 ST-1021	82.7287	87.2757	87.2588	88.2426	91.3992	92.9339	93.4038	94.3224	94.6457	94.7132	94.7199	94.7072	94.7837	94.7344	94.7196	95.0619	95.0454	95.0247	94.7552	94.7972	94.789	94.8978	95.0731	95.036	95.0587	95.1172	95.1495	96.0355	96.1022	98.7851	98.8853	100	96.3431	96.3124	94.9176	94.9367	95.1571	94.9428	94.9888	95.2621	94.8767	94.3736	94.378	94.4502	94.5688	94.4739
		33	B. lata LMG 22485T ST-101	82.7109	87.2487	87.1776	88.3662	91.3511	92.9458	93.2955	94.1147	94.5515	94.5528	94.588	94.7435	94.7224	94.7379	94.72	94.9782	94.8856	94.9554	94.6695	94.6414	94.72	94.8291	94.9686	94.8588	94.8987	95.0065	94.9983	95.757	95.7711	96.2956	96.2261	96.3431	100	98.0443	94.7164	94.8742	95.0397	94.9155	94.8249	95.2258	94.903	94.2929	94.2683	94.3387	94.4968	94.3477
		34	B. lata LMG 6993 ST-1416	82.6513	87.1975	87.0363	88.2909	91.3311	93.0171	93.2945	94.2911	94.6097	94.585	94.5819	94.7201	94.7492	94.7327	94.6729	94.9095	94.8984	94.9661	94.6487	94.6144	94.8081	94.8338	94.9715	94.8407	94.9526	94.933	95.0619	95.6762	95.7473	96.2313	96.3098	96.3124	98.0443	100	94.7694	94.9006	95.14	94.9071	94.8196	95.1613	94.9292	94.2013	94.2755	94.3759	94.4856	94.3598
		35	B. lata R-50215 ST-765	82.6169	87.4183	87.302	88.2713	91.5005	93.039	93.4225	94.7709	94.2342	94.2941	94.3136	94.3704	94.2864	94.2901	94.34	94.7892	94.6372	94.7265	94.3144	94.3557	94.3888	94.5283	94.7661	94.6417	94.699	94.5826	94.5762	94.7026	94.7029	94.8258	94.8742	94.9176	94.7164	94.7694	100	97.374	97.4321	97.4948	97.5144	94.6529	94.6714	94.5581	94.6038	94.5163	94.7969	94.4313
		36	B. lata R-18110 ST-457	82.7399	87.2264	87.2835	88.4852	91.4735	93.0369	93.5355	94.7276	94.2323	94.1517	94.3231	94.4367	94.3656	94.3559	94.3471	94.7329	94.6506	94.7741	94.3824	94.398	94.3967	94.5781	94.6829	94.6393	94.6928	94.6002	94.7709	94.7843	94.8051	94.8386	94.8683	94.9367	94.8742	94.9006	97.374	100	97.8984	97.9835	97.9826	94.7125	94.9855	94.705	94.6148	94.6951	94.9495	94.4713
		37	B. lata LMG 14095 ST-1520	82.8986	87.4789	87.3752	88.6089	91.7643	93.2487	93.7968	94.8978	94.4701	94.3574	94.3897	94.6065	94.5097	94.5398	94.5336	94.8826	94.8422	94.9646	94.6339	94.5414	94.6149	94.696	94.8451	94.8474	94.9198	94.7731	94.8518	95.0116	94.9186	95.1277	95.0527	95.1571	95.0397	95.14	97.4321	97.8984	100	98.2083	98.2375	94.8795	95.0993	94.8685	94.8048	94.9664	95.0355	94.8445
		38	B. lata R-15816 ST-1428	82.7252	87.1781	87.1941	88.2712	91.4752	93.0294	93.26	94.7222	94.2508	94.2281	94.3014	94.3375	94.3799	94.2687	94.3614	94.712	94.6196	94.7194	94.3275	94.4015	94.4159	94.4995	94.6317	94.5004	94.5773	94.5528	94.6749	94.7508	94.8181	94.8966	94.8919	94.9428	94.9155	94.9071	97.4948	97.9835	98.2083	100	98.972	94.6954	94.9192	94.6478	94.6541	94.7495	94.9236	94.5176
		39	B. lata R-15945 ST-1521	82.7045	87.1639	87.2602	88.2994	91.5007	93.0457	93.3383	94.801	94.1821	94.2788	94.2768	94.2762	94.3273	94.338	94.3382	94.6575	94.6436	94.672	94.3266	94.3407	94.3987	94.4492	94.6323	94.5391	94.6464	94.4721	94.6273	94.7323	94.7907	94.8935	94.915	94.9888	94.8249	94.8196	97.5144	97.9826	98.2375	98.972	100	94.7461	94.9022	94.6051	94.5686	94.6547	94.8842	94.4125
		40	B. lata R-39750 ST-594	82.7643	87.3944	87.2307	88.394	91.5192	92.9855	93.42	94.1498	94.2099	94.349	94.1207	94.539	94.5412	94.5433	94.6017	94.8059	94.7372	94.8187	94.6278	94.6539	94.7295	94.78	94.943	94.8869	94.9094	94.9337	94.9071	95.167	95.1868	95.2949	95.259	95.2621	95.2258	95.1613	94.6529	94.7125	94.8795	94.6954	94.7461	100	95.6513	94.4017	94.5483	94.4113	94.7052	94.4422
		41	B. lata LMG 23254 ST-178	82.8672	87.3981	87.2634	88.3187	91.6147	93.0012	93.2794	94.2839	94.2597	94.3487	94.3679	94.4431	94.3697	94.3157	94.4692	94.7608	94.5745	94.7522	94.4666	94.4141	94.4915	94.5972	94.786	94.6937	94.7659	94.5406	94.76	94.9769	94.9459	94.8667	94.7961	94.8767	94.903	94.9292	94.6714	94.9855	95.0993	94.9192	94.9022	95.6513	100	94.8585	94.8933	94.9079	95.0826	94.5589
	B. aenigmatica sp. nov.	42	B. lata R-17378 ST-119	82.6327	87.3895	87.3153	88.3476	91.2902	92.9017	93.1985	94.1351	93.857	93.8861	93.9988	93.8195	93.9682	93.9233	93.9982	94.127	94.1314	94.2752	93.9814	93.8715	94.0583	94.0862	94.247	94.2474	94.147	94.0327	94.2083	94.149	94.409	94.3048	94.404	94.3736	94.2929	94.2013	94.5581	94.705	94.8685	94.6478	94.6051	94.4017	94.8585	100	99.9121	98.5776	98.6528	95.9388
		43	B. lata R-18628 ST-119	82.5774	87.2835	87.3146	88.3792	91.2697	92.8776	93.2346	94.105	93.7919	93.7346	93.857	93.9004	93.9824	93.9776	93.9275	94.156	94.2467	94.2432	93.9851	93.9316	94.0445	94.0927	94.2991	94.2295	94.2257	94.1656	94.2565	94.1464	94.3077	94.3556	94.3781	94.378	94.2683	94.2755	94.6038	94.6148	94.8048	94.6541	94.5686	94.5483	94.8933	99.9121	100	98.7114	98.7162	96.0055
		44	B. lata LMG 31805 ST-98	82.814	87.2852	87.252	88.359	91.3096	92.9716	93.0635	94.0428	94.1031	93.796	94.0508	93.9299	93.9107	93.952	93.9639	94.0988	94.0743	94.1729	94.0409	93.8651	94.0224	94.0645	94.2379	94.1628	94.1471	94.1277	94.162	94.2842	94.4158	94.4532	94.466	94.4502	94.3387	94.3759	94.5163	94.6951	94.9664	94.7495	94.6547	94.4113	94.9079	98.5776	98.7114	100	99.017	95.929
		45	B. lata R-9940 ST-103	82.7488	87.4995	87.5495	88.5303	91.6807	93.1361	93.3327	94.2638	94.0721	94.0089	93.8502	94.1426	94.1246	94.1472	94.1134	94.3316	94.4009	94.4452	94.2381	94.1629	94.2625	94.3081	94.5316	94.5536	94.3922	94.4613	94.3663	94.47	94.5656	94.5609	94.6147	94.5688	94.4968	94.4856	94.7969	94.9495	95.0355	94.9236	94.8842	94.7052	95.0826	98.6528	98.7162	99.017	100	95.9187
		46	Other Bcc M AU17325 ST-1642	82.7964	87.5083	87.4098	88.505	91.4666	92.9888	93.2532	94.2027	93.7736	93.7949	93.8638	93.9114	93.9863	93.9154	94.0316	94.2047	94.1503	94.2566	93.9915	93.9973	94.0802	94.2045	94.3077	94.2367	94.2885	94.0364	94.217	94.2797	94.3506	94.3599	94.3667	94.4739	94.3477	94.3598	94.4313	94.4713	94.8445	94.5176	94.4125	94.4422	94.5589	95.9388	96.0055	95.929	95.9187	100
		47	Other Bcc M LMG 13014T ST-333	82.7782	87.5045	87.2698	88.3952	91.4248	92.8426	93.2873	94.2053	93.7295	93.8956	93.7106	93.7722	93.7955	93.7668	93.7242	94.0312	94.0745	94.0833	93.9059	93.8961	94.012	94.0286	94.1892	94.1279	94.1536	94.0669	94.0274	94.159	94.3421	94.3996	94.3909	94.3616	94.2505	94.2048	94.2486	94.369	94.5236	94.391	94.2858	94.3672	94.4055	95.4825	95.6442	95.665	95.8366	97.5572
		48	B. stabilis ATCC BAA-67T ST-50	82.9364	87.6737	87.6988	88.6513	91.1043	91.307	91.646	91.5168	91.2858	91.3931	91.3307	91.4385	91.1858	91.2791	91.2829	91.4909	91.4582	91.4774	91.3952	91.4456	91.3224	91.3858	91.5259	91.557	91.5073	91.4889	91.6472	91.2915	91.5038	91.5045	91.4413	91.4276	91.3384	91.496	91.6467	91.3825	91.9048	91.4469	91.4961	91.6939	91.569	91.4876	91.4491	91.5199	91.755	91.5936
		49	B. catarinensis DNA89T ST-1327	83.0757	87.7242	87.7206	88.7488	91.7389	91.9597	92.1098	92.3921	91.9436	91.8112	91.8013	91.9301	91.9956	92.1063	92.0799	92.2911	92.1994	92.3442	91.9708	92.0101	92.1495	92.0517	92.2261	92.1531	92.2259	92.2013	92.3794	92.3155	92.4459	92.4555	92.3427	92.4675	92.2499	92.3167	92.5521	92.5583	92.7668	92.5212	92.4271	92.392	92.4321	92.425	92.3618	92.2849	92.6622	92.5138
		50	B. pyrrocinia DSM 10685T ST-1631	83.1284	87.8172	87.8625	88.7135	91.5758	91.7465	92.2194	92.1472	91.5927	91.6589	91.6209	91.5635	91.7015	91.6952	91.7566	91.8993	91.9389	91.937	91.6654	91.6511	91.8334	91.6966	91.8819	91.8268	91.9076	91.9359	91.9472	91.8768	92.0075	92.1041	92.127	92.0875	92.063	92.0139	91.9997	92.1759	92.3313	92.0117	91.9966	92.0832	92.084	92.158	92.1742	92.1525	92.3262	92.2503
		51	B. cenocepacia J2315T ST-28	83.1334	87.461	87.6894	88.8875	90.9422	91.3673	91.3996	91.394	91.2895	91.2073	91.1902	91.2962	91.2542	91.1431	91.3376	91.474	91.4836	91.4725	91.409	91.4026	91.4109	91.422	91.5685	91.5753	91.5792	91.6296	91.4251	91.2732	91.2975	91.4772	91.4043	91.4512	91.3722	91.2584	91.5228	91.516	91.7149	91.4676	91.4278	91.5096	91.3937	91.3762	91.3323	91.3902	91.5694	91.4308
		52	B. arboris LMG 24066T ST-492	82.7372	87.5361	87.5609	88.5947	91.2868	91.6549	91.9111	92.1137	91.5579	91.6887	91.6647	91.5885	91.6526	91.6157	91.5989	91.874	91.9075	91.8897	91.7216	91.724	91.8195	91.8033	91.939	91.7531	91.9657	91.9087	91.8606	91.6525	91.7304	91.7866	91.8055	91.7358	91.7574	91.7848	91.8943	91.9544	92.1561	91.9557	91.8549	91.839	91.8614	91.8563	91.835	91.8569	92.0041	91.8591
		53	B. seminalis LMG 24067T ST-473	82.9505	87.6837	87.6806	88.6371	91.0591	91.4741	91.7465	91.6371	91.2699	91.1881	91.205	91.2126	91.208	91.2094	91.3302	91.5292	91.486	91.5118	91.2612	91.3176	91.3868	91.263	91.4519	91.5145	91.5266	91.4047	91.4612	91.3845	91.5487	91.5414	91.5018	91.5816	91.4953	91.5109	91.6195	91.6812	91.8589	91.6157	91.561	91.6615	91.5361	91.4921	91.5364	91.5385	91.8446	91.6797
		54	B. latens LMG 24064T ST-238	83.1747	87.4166	87.3971	89.7405	89.263	89.4926	89.4637	89.3597	89.3913	89.3134	89.2239	89.2277	89.1687	89.3188	89.3081	89.5065	89.4669	89.5217	89.3721	89.4326	89.4787	89.3184	89.5438	89.4747	89.4448	89.3046	89.4443	89.3159	89.2818	89.3586	89.3152	89.4108	89.228	89.4538	89.4331	89.4917	89.6562	89.2621	89.2574	89.5247	89.2807	89.3565	89.398	89.3208	89.5605	89.3887
		55	B. anthina LMG 20980T ST-1346	82.9138	87.4645	87.292	89.5639	89.5369	89.8899	89.8756	89.8428	89.6488	89.726	89.7014	89.6321	89.6556	89.6414	89.8323	89.8587	89.8465	89.924	89.7608	89.6879	89.748	89.7395	89.8672	89.9268	89.9188	89.9514	89.8441	89.6653	89.6885	89.7674	89.9512	89.8045	89.6642	89.7767	89.7368	89.9058	89.8443	89.8158	89.8356	89.8459	89.749	89.7897	89.81	89.754	89.811	89.9375
		56	B. ambifaria AMMDT ST-77	82.9473	87.4467	87.3808	89.7216	89.5308	89.9827	89.7619	89.8704	89.6787	89.6721	89.6357	89.5952	89.7147	89.6518	89.7571	89.8404	89.7875	89.8202	89.7302	89.6176	89.707	89.767	89.742	89.8927	89.8893	89.7618	89.9088	89.7172	89.61	89.874	89.8251	89.6633	89.8392	89.7594	89.8805	89.9721	90.0758	89.9549	89.8555	89.7618	89.8168	89.9859	89.8874	89.8387	90.019	89.9052
		57	B. diffusa LMG 24065T ST-164	82.8827	87.5089	87.3015	89.5772	89.6538	89.8411	90.0058	90.1252	89.6884	89.7555	89.7424	89.6626	89.6719	89.5846	89.6582	89.9941	89.9306	89.9197	89.73	89.9533	89.8902	89.9729	90.0887	89.9903	89.9463	90.0351	90.0507	89.8357	89.9671	89.9721	89.8883	89.9222	89.9054	90.0047	90.0861	90.0473	90.2655	89.9826	90.0148	90.1131	90.02	90.103	90.0431	89.9945	90.0626	90.1822
		58	B. territorii LMG 28158T ST-791	83.0228	87.3069	87.1525	89.4487	89.2619	89.4511	89.6661	89.5393	89.1636	89.2168	89.1103	89.1929	89.257	89.3165	89.325	89.4909	89.3468	89.3512	89.3829	89.4345	89.4924	89.2769	89.4847	89.4464	89.4509	89.5279	89.4463	89.332	89.3382	89.545	89.5187	89.4519	89.4243	89.5497	89.5599	89.5704	89.7947	89.5064	89.4987	89.5758	89.4713	89.5566	89.4359	89.4412	89.8224	89.6851
		59	B. dolosa LMG 18943T ST-472	83.5348	87.4473	87.3312	88.217	88.897	88.8614	88.8158	88.6293	88.6184	88.5854	88.6692	88.4369	88.5491	88.5879	88.4427	88.7034	88.7906	88.8212	88.5744	88.6991	88.7276	88.6491	88.6777	88.7271	88.622	88.7891	88.7809	88.657	88.6721	88.6361	88.7286	88.6883	88.6671	88.7551	88.7176	88.7378	88.883	88.7155	88.7573	88.8506	88.7544	88.8728	88.9369	88.8152	88.9421	88.9397
		60	B. multivorans ATCC BAA-247T ST-397	83.6232	87.2933	87.1668	87.6532	87.9213	88.1544	87.9401	88.0017	87.9265	87.8301	87.835	87.7442	87.864	87.7721	87.8589	87.8779	87.6941	87.8619	87.95	87.8697	87.9903	87.8619	87.9033	87.9402	87.8825	87.9361	87.9334	87.8867	87.782	87.8316	87.8445	87.9921	87.9395	87.8911	87.7864	87.9007	87.9083	87.9813	87.8349	87.8785	87.9127	88.0805	87.9472	87.8936	88.0715	88.0129
		61	B. pseudomultivorans LMG 26883T ST-536	83.4928	88.0178	87.9967	88.4286	89.4003	89.4877	89.3949	89.3052	89.1868	89.2288	89.1639	89.1598	89.164	89.1469	89.3647	89.3275	89.2795	89.335	89.3532	89.1744	89.4228	89.2567	89.3664	89.3948	89.3565	89.383	89.3969	89.2454	89.2881	89.3572	89.3505	89.4673	89.3468	89.4268	89.3735	89.5129	89.5255	89.4388	89.3884	89.4304	89.2753	89.3047	89.3768	89.3945	89.6126	89.4437
	Supplementary table 1. Pairwise ANI values of 61 Burkholderia isolates. All values are given in percent. Type strains of validly named Burkholderia species are indicated in bold.
[truncated: 15 more columns]

## Sheet: Caption
Pairwise ANI values of 61 Burkholderia isolates. All values are given in percent. Type strains of validly described Burkholderia species are indicated in bold. ANI, average nucleotide identity.
