# Supplementary material for: Burkholderia cepacia Complex Taxon K: Where to Split?
Source: Front Microbiol. 2020 Jul 14;11:1594. doi: 10.3389/fmicb.2020.01594 (PMC7372133; doi:10.3389/fmicb.2020.01594)
Supplement: Supplementary file 3 [file Table_3.XLSX]

## Sheet: Suppl_Table_3
			Strain	1	2	3	4	5	6	7	8	9	10	11	12	13	14	15	16	17	18	19	20	21	22	23	24	25	26	27	28	29	30	31	32	33	34	35	36	37	38	39	40	41	42	43	44	45	46
		1	B. thailandensis E264T ST-488	100	27.9	28.2	27.1	26.6	26.9	26.7	26.5	26.5	26.4	26.4	26.3	26.4	26.4	26.4	26.5	26.6	26.5	26.6	26.6	26.6	26.6	26.4	26.5	26.5	26.5	26.6	26.4	26.3	26.4	26.3	26.3	26.3	26.2	26.4	26.3	26.4	26.6	26.5	26.3	26.3	26.4	26.3	26.5	26.5	26.5
		2	B. stagnalis LMG 28156T ST-787	27.9	100	40.9	32.4	33.6	33.8	33.9	33.7	33.5	33.5	33.5	33.3	33.4	33.3	33.6	33.5	33.7	33.7	33.6	33.7	33.7	33.5	33.5	33.6	33.5	33.7	33.5	32.9	33.1	33.2	33.2	33.1	33.2	33	33.5	33.4	33.5	33.3	33.3	33.3	33.3	33.3	33.2	33.1	33.4	33.4
		3	B. ubonensis LMG 20358T ST-299	28.2	40.9	100	32.3	33.5	34	33.9	33.5	33.3	33.3	33.3	33.2	33.1	33.2	33.3	33.4	33.4	33.6	33.4	33.5	33.6	33.4	33.4	33.5	33.5	33.6	33.5	33	33.2	33.5	33.5	33.4	33	33	33.3	33.4	33.5	33.3	33.3	33.5	33.4	33.4	33.3	33.4	33.8	33.6
		4	B. vietnamiensis LMG 10929T ST-379	27.1	32.4	32.3	100	35.4	36	35.8	35.5	35	34.8	34.9	34.9	34.9	34.8	35.1	35.1	35.3	35.2	35.3	35.5	35.5	35.5	35.4	35.5	35.4	35.5	35.3	35.1	35.2	35.4	35.2	35.3	35.5	35.3	35.4	35.4	35.8	35.1	35.1	35.4	35.4	35.3	35.3	35.3	35.6	35.6
		5	"B. paludis" LMG 30113T ST-1381	26.6	33.6	33.5	35.4	100	43.4	44.1	44.4	43.2	43.2	43.2	43	43.1	43	43.4	43.6	43.7	43.7	43.5	43.6	43.8	43.9	43.8	44	43.8	43.9	44.1	43.5	44.1	43.9	43.9	44	43.7	43.5	44.3	44	44.8	44.1	44.3	44	44.2	43.9	44.1	44	44.8	44.3
		6	B. metallica LMG 24068T ST-511	26.9	33.8	34	36	43.4	100	48	48.8	48.3	48.2	48.3	48.4	48.6	48.5	48.8	49.6	49.2	49.7	48.9	48.9	49.3	49	49.3	49.5	49.2	49.8	49.8	49.6	49.7	50	49.8	50.2	49.9	49.8	49.9	50.3	51	50.1	50.2	49.9	50.1	49.5	49.7	49.9	50.4	49.8
		7	B. cepacia ATCC 25416T ST-10	26.7	33.9	33.9	35.8	44.1	48	100	51	49.5	49.4	49.3	49	49.3	49.4	49.7	50.1	49.9	50.1	49.6	49.5	49.6	50	50.2	50	50	50.2	50.3	50.6	51.1	51.4	51.2	51.2	51.3	51	51.3	51.7	53	51.3	51.2	51.3	51.3	50.7	50.7	50.7	51.7	51.1
		8	B. puraquae CAMPA1040T ST-1065	26.5	33.7	33.5	35.5	44.4	48.8	51	100	53.2	53.3	53.3	53.2	53.7	53.9	53.7	54.7	54.3	54.7	53.3	53.3	53.6	53.8	54.4	54.2	54.2	54.5	55.1	54.7	55.3	56	55.8	56.1	55.7	55.4	58.5	58.5	59.1	58.5	58.5	55.2	55.9	55	55	55	56.1	55.5
	B. contaminans	9	B. contaminans LMG 23361T ST-102	26.5	33.5	33.3	35	43.2	48.3	49.5	53.2	100	99.3	99.7	77.5	77.9	76.9	77.1	61.9	61.8	62.3	63.7	64.3	63.3	62.7	62.4	62.7	62.5	62.9	62.9	57	57.2	57.6	57.6	58	57.5	57.5	56.1	55.7	56.7	55.8	56	55.3	56	54.2	53.7	55.3	55	53.4
		10	B. contaminans LMG 23253 ST-102	26.4	33.5	33.3	34.8	43.2	48.2	49.4	53.3	99.3	100	99.8	78	78.1	77	77.2	62	61.9	62.4	63.2	63.6	63.3	62.8	63	62.8	62.5	63	63.3	56.8	57.3	57.7	57.7	58	57.4	57.6	56.1	55.5	56.5	55.8	56	56.2	56	53.7	53.5	53.8	54.8	53.3
		11	B. contaminans R-37747 ST-102	26.4	33.5	33.3	34.9	43.2	48.3	49.3	53.3	99.7	99.8	100	78	78	77	77.3	62	61.8	62.3	62.7	63.9	63.5	62.7	62.5	62.7	62.5	62.9	63.9	57	57.3	57.7	57.7	58	57.5	57.5	56.1	55.7	56.5	55.8	55.9	55.3	56.1	54.4	53.7	55.1	54.4	53.4
		12	B. contaminans R-18175 ST-96	26.3	33.3	33.2	34.9	43	48.4	49	53.2	77.5	78	78	100	92.6	90.2	90.9	62.7	62.5	62.7	62.3	62.6	63.1	62.7	62.7	62.6	62.4	63	63.4	57.2	57.1	58	58	58.3	58.1	57.7	56.6	56.4	57.3	55.7	56.2	56.7	56.6	53.5	53.8	53.9	54.9	53.7
		13	B. contaminans R-18442 ST-1403	26.4	33.4	33.1	34.9	43.1	48.6	49.3	53.7	77.9	78.1	78	92.6	100	92.2	91.8	62.6	62.6	62.7	62.7	62.7	62.9	63	63.1	63.1	63	63	63.3	57.2	57.2	58.2	58.1	58.5	58.2	58	56.5	56.3	57.2	56.2	56.2	57	56.5	54.2	54.2	54	55	54
		14	B. contaminans R-18430 ST-1401	26.4	33.3	33.2	34.8	43	48.5	49.4	53.9	76.9	77	77	90.2	92.2	100	92.5	62.6	62.4	62.8	62.6	62.3	62.8	63.5	63.2	63.6	63.4	63.6	63.7	57.2	57.4	57.9	58.2	58.4	58.2	58	56.4	56.3	57.5	56.1	56.1	56.7	56.3	54.2	54.2	54.2	55.1	53.7
		15	B. contaminans R-19218 ST-345	26.4	33.6	33.3	35.1	43.4	48.8	49.7	53.7	77.1	77.2	77.3	90.9	91.8	92.5	100	62.8	62.7	62.8	63.1	63.1	63	63.4	63.2	63.4	63.3	63.6	63.8	57.2	57.4	58.2	58.5	58.7	58.3	57.8	56.9	56.6	57.5	56.4	56.4	57.2	56.5	54.5	54.3	54.5	55.3	54.6
		16	Other Bcc C AU33423 ST-1636	26.5	33.5	33.4	35.1	43.6	49.6	50.1	54.7	61.9	62	62	62.7	62.6	62.6	62.8	100	85.2	87.4	64.1	64.3	64.7	65.8	67.9	68	67.8	68.2	68.2	58.8	58.6	59.7	59.7	59.9	59.4	59.1	58.7	58.1	58.8	58	58	58.3	58.3	55.4	55.4	55.3	56.3	55.1
		17	Other Bcc C HI2714 ST-1637	26.6	33.7	33.4	35.3	43.7	49.2	49.9	54.3	61.8	61.9	61.8	62.5	62.6	62.4	62.7	85.2	100	89.5	64.2	64.1	64.6	65.4	67.6	67.6	67.7	67.8	68.1	58.7	58.8	59.5	59.6	60	59.5	59.1	58.7	58	59	58	58	58.4	58.3	55.6	55.6	55.4	56.4	55.3
		18	Other Bcc C LMG 31807 ST-1345	26.5	33.7	33.6	35.2	43.7	49.7	50.1	54.7	62.3	62.4	62.3	62.7	62.7	62.8	62.8	87.4	89.5	100	64.3	64.1	64.6	65.9	68	68	68.2	68.3	68.5	59	59.1	59.8	59.9	60.3	59.4	59.2	59	58.4	59.4	58.3	58.2	58.6	58.6	55.7	55.6	55.7	56.6	55.2
		19	Other Bcc G HI4860 ST-1639	26.6	33.6	33.4	35.3	43.5	48.9	49.6	53.3	63.7	63.2	62.7	62.3	62.7	62.6	63.1	64.1	64.2	64.3	100	84.1	84.2	73.2	70	69.9	69.5	70.6	70.3	57.3	57.3	57.9	57.8	58.2	57.7	57.7	56.4	56.1	57.2	56.2	56.4	57.7	56.8	54.5	54.3	54.4	55.5	54.2
		20	Other Bcc G AU27893 ST-1638	26.6	33.7	33.5	35.5	43.6	48.9	49.5	53.3	64.3	63.6	63.9	62.6	62.7	62.3	63.1	64.3	64.1	64.1	84.1	100	89.4	73.3	69.9	69.7	69.4	70.6	70.6	57.3	57.4	58.1	58	58.4	57.8	58	56.2	56.2	57.3	56.3	56.3	57.7	56.9	54.6	54.4	54.4	55.6	54.4
		21	Other Bcc G LMG 31808 ST-535	26.6	33.7	33.6	35.5	43.8	49.3	49.6	53.6	63.3	63.3	63.5	63.1	62.9	62.8	63	64.7	64.6	64.6	84.2	89.4	100	73.7	70.5	70.5	70.3	71	71.2	57.7	57.5	58.6	58.7	58.7	58.4	58.2	56.9	56.7	57.8	56.5	56.4	58.1	57	54.8	54.8	54.6	55.8	54.6
		22	Other Bcc G AU15512 ST-1635	26.6	33.5	33.4	35.5	43.9	49	50	53.8	62.7	62.8	62.7	62.7	63	63.5	63.4	65.8	65.4	65.9	73.2	73.3	73.7	100	73.4	73.5	73.3	74.6	75.2	58.2	58.3	59.1	59.3	59.6	58.9	58.7	57.6	57.5	58.4	57	57.2	58.3	57.6	55.2	55.2	55.3	56.3	55
		23	Other Bcc H R-71171 ST-863	26.4	33.5	33.4	35.4	43.8	49.3	50.2	54.4	62.4	63	62.5	62.7	63.1	63.2	63.2	67.9	67.6	68	70	69.9	70.5	73.4	100	92.9	92.7	80.4	80.4	58.7	58.8	59.5	59.6	59.9	59.4	59.4	58.1	57.8	58.8	57.5	57.7	59.1	58.3	55.3	55.6	55.6	56.6	55.7
		24	Other Bcc H AU31652 ST-1640	26.5	33.6	33.5	35.5	44	49.5	50	54.2	62.7	62.8	62.7	62.6	63.1	63.6	63.4	68	67.6	68	69.9	69.7	70.5	73.5	92.9	100	93.8	80.6	81.6	58.5	58.8	59.5	59.6	59.9	59.4	59.3	58	57.8	58.8	57.2	57.5	59.1	58.2	55.6	55.6	55.6	56.7	55.7
		25	Other Bcc H HI2500 ST-1641	26.5	33.5	33.5	35.4	43.8	49.2	50	54.2	62.5	62.5	62.5	62.4	63	63.4	63.3	67.8	67.7	68.2	69.5	69.4	70.3	73.3	92.7	93.8	100	80.5	81.4	58.6	58.8	59.5	59.6	59.8	59.5	59.3	57.9	57.8	58.7	57.1	57.6	59.1	58.1	55.4	55.4	55.4	56.5	55.5
		26	Other Bcc H AU6039 ST-1634	26.5	33.7	33.6	35.5	43.9	49.8	50.2	54.5	62.9	63	62.9	63	63	63.6	63.6	68.2	67.8	68.3	70.6	70.6	71	74.6	80.4	80.6	80.5	100	86.9	58.8	59	59.8	59.5	60.2	59.7	59.6	58	57.5	58.7	57.6	57.8	58.9	57.4	55.2	55.4	55.5	56.6	55
		27	Other Bcc H LMG 31806 ST-934	26.6	33.5	33.5	35.3	44.1	49.8	50.3	55.1	62.9	63.3	63.9	63.4	63.3	63.7	63.8	68.2	68.1	68.5	70.3	70.6	71.2	75.2	80.4	81.6	81.4	86.9	100	59	59.3	59.9	60	60.4	59.8	59.8	58.4	58	58.8	58	58.1	58.9	58.2	55.4	55.6	55.5	56.5	54.9
	B. lata	28	B. lata R-18109 ST-456	26.4	32.9	33	35.1	43.5	49.6	50.6	54.7	57	56.8	57	57.2	57.2	57.2	57.2	58.8	58.7	59	57.3	57.3	57.7	58.2	58.7	58.5	58.6	58.8	59	100	77	66.4	66.3	66.6	64.6	63.9	57.9	58.5	59.2	57.9	58.2	60.9	59.4	55.4	55.3	56.1	56.9	55.7
		29	B. lata R-18112 ST-458	26.3	33.1	33.2	35.2	44.1	49.7	51.1	55.3	57.2	57.3	57.3	57.1	57.2	57.4	57.4	58.6	58.8	59.1	57.3	57.4	57.5	58.3	58.8	58.8	58.8	59	59.3	77	100	66.2	66.3	66.3	64.2	64.2	58.5	59	59.5	58.6	58.7	61	59.5	56.5	56.5	56.7	57.4	56.1
		30	B. lata LMG 6860 ST-1404	26.4	33.2	33.5	35.4	43.9	50	51.4	56	57.6	57.7	57.7	58	58.2	57.9	58.2	59.7	59.5	59.8	57.9	58.1	58.6	59.1	59.5	59.5	59.5	59.8	59.9	66.4	66.2	100	89.2	89	68.3	67.7	58.9	59.1	60.2	59	59.1	61.4	59.1	56.5	56.5	56.8	57.3	56.5
		31	B. lata LMG 6863 ST-1415	26.3	33.2	33.5	35.2	43.9	49.8	51.2	55.8	57.6	57.7	57.7	58	58.1	58.2	58.5	59.7	59.6	59.9	57.8	58	58.7	59.3	59.6	59.6	59.6	59.5	60	66.3	66.3	89.2	100	90	68.3	67.8	59	59.2	60.2	59.1	59.2	61.3	58.9	56.6	56.7	56.9	57.6	56.7
		32	B. lata LMG 6992 ST-1021	26.3	33.1	33.4	35.3	44	50.2	51.2	56.1	58	58	58	58.3	58.5	58.4	58.7	59.9	60	60.3	58.2	58.4	58.7	59.6	59.9	59.9	59.8	60.2	60.4	66.6	66.3	89	90	100	68.5	67.9	59.6	59.6	60.6	59.4	59.4	61.4	59.4	56.7	56.7	56.9	57.6	56.7
		33	B. lata LMG 22485T ST-101	26.3	33.2	33	35.5	43.7	49.9	51.3	55.7	57.5	57.4	57.5	58.1	58.2	58.2	58.3	59.4	59.5	59.4	57.7	57.8	58.4	58.9	59.4	59.4	59.5	59.7	59.8	64.6	64.2	68.3	68.3	68.5	100	82.4	58.9	59.2	60.2	59	59	61	59.2	56.5	56.4	56.6	57.4	56.3
		34	B. lata LMG 6993 ST-1416	26.2	33	33	35.3	43.5	49.8	51	55.4	57.5	57.6	57.5	57.7	58	58	57.8	59.1	59.1	59.2	57.7	58	58.2	58.7	59.4	59.3	59.3	59.6	59.8	63.9	64.2	67.7	67.8	67.9	82.4	100	58.7	59	60	58.7	58.9	60.7	58.8	55.7	55.7	56.3	57.1	55.4
		35	B. lata R-50215 ST-765	26.4	33.5	33.3	35.4	44.3	49.9	51.3	58.5	56.1	56.1	56.1	56.6	56.5	56.4	56.9	58.7	58.7	59	56.4	56.2	56.9	57.6	58.1	58	57.9	58	58.4	57.9	58.5	58.9	59	59.6	58.9	58.7	100	76.4	77	77.5	78	57.7	58.6	57.6	57.7	57.6	58.7	56.5
		36	B. lata R-18110 ST-457	26.3	33.4	33.4	35.4	44	50.3	51.7	58.5	55.7	55.5	55.7	56.4	56.3	56.3	56.6	58.1	58	58.4	56.1	56.2	56.7	57.5	57.8	57.8	57.8	57.5	58	58.5	59	59.1	59.2	59.6	59.2	59	76.4	100	80.2	82.1	82	58.2	59.7	58	58.2	58.5	59.5	57.1
		37	B. lata LMG 14095 ST-1520	26.4	33.5	33.5	35.8	44.8	51	53	59.1	56.7	56.5	56.5	57.3	57.2	57.5	57.5	58.8	59	59.4	57.2	57.3	57.8	58.4	58.8	58.8	58.7	58.7	58.8	59.2	59.5	60.2	60.2	60.6	60.2	60	77	80.2	100	83.6	83.8	58.9	60.5	58.9	59	59.2	59.6	57.9
		38	B. lata R-15816 ST-1428	26.6	33.3	33.3	35.1	44.1	50.1	51.3	58.5	55.8	55.8	55.8	55.7	56.2	56.1	56.4	58	58	58.3	56.2	56.3	56.5	57	57.5	57.2	57.1	57.6	58	57.9	58.6	59	59.1	59.4	59	58.7	77.5	82.1	83.6	100	91.5	58.2	59.5	57.8	58	58.2	59.1	57
		39	B. lata R-15945 ST-1521	26.5	33.3	33.3	35.1	44.3	50.2	51.2	58.5	56	56	55.9	56.2	56.2	56.1	56.4	58	58	58.2	56.4	56.3	56.4	57.2	57.7	57.5	57.6	57.8	58.1	58.2	58.7	59.1	59.2	59.4	59	58.9	78	82	83.8	91.5	100	58.4	59.6	57.9	57.9	58.1	59	56.8
		40	B. lata R-39750 ST-594	26.3	33.3	33.5	35.4	44	49.9	51.3	55.2	55.3	56.2	55.3	56.7	57	56.7	57.2	58.3	58.4	58.6	57.7	57.7	58.1	58.3	59.1	59.1	59.1	58.9	58.9	60.9	61	61.4	61.3	61.4	61	60.7	57.7	58.2	58.9	58.2	58.4	100	64.1	56.3	57.3	56.6	58.1	57.2
		41	B. lata LMG 23254 ST-178	26.3	33.3	33.4	35.4	44.2	50.1	51.3	55.9	56	56	56.1	56.6	56.5	56.3	56.5	58.3	58.3	58.6	56.8	56.9	57	57.6	58.3	58.2	58.1	57.4	58.2	59.4	59.5	59.1	58.9	59.4	59.2	58.8	58.6	59.7	60.5	59.5	59.6	64.1	100	59.3	59.4	59.5	60.4	57.6
	B. aenigmatica sp. nov.	42	B. lata R-17378 ST-119	26.4	33.3	33.4	35.3	43.9	49.5	50.7	55	54.2	53.7	54.4	53.5	54.2	54.2	54.5	55.4	55.6	55.7	54.5	54.6	54.8	55.2	55.3	55.6	55.4	55.2	55.4	55.4	56.5	56.5	56.6	56.7	56.5	55.7	57.6	58	58.9	57.8	57.9	56.3	59.3	100	99.7	87.4	88.1	66
		43	B. lata R-18628 ST-119	26.3	33.2	33.3	35.3	44.1	49.7	50.7	55	53.7	53.5	53.7	53.8	54.2	54.2	54.3	55.4	55.6	55.6	54.3	54.4	54.8	55.2	55.6	55.6	55.4	55.4	55.6	55.3	56.5	56.5	56.7	56.7	56.4	55.7	57.7	58.2	59	58	57.9	57.3	59.4	99.7	100	88.4	88.6	66.1
		44	B. lata LMG 31805 ST-98	26.5	33.1	33.4	35.3	44	49.9	50.7	55	55.3	53.8	55.1	53.9	54	54.2	54.5	55.3	55.4	55.7	54.4	54.4	54.6	55.3	55.6	55.6	55.4	55.5	55.5	56.1	56.7	56.8	56.9	56.9	56.6	56.3	57.6	58.5	59.2	58.2	58.1	56.6	59.5	87.4	88.4	100	91	65.9
		45	B. lata R-9940 ST-103	26.5	33.4	33.8	35.6	44.8	50.4	51.7	56.1	55	54.8	54.4	54.9	55	55.1	55.3	56.3	56.4	56.6	55.5	55.6	55.8	56.3	56.6	56.7	56.5	56.6	56.5	56.9	57.4	57.3	57.6	57.6	57.4	57.1	58.7	59.5	59.6	59.1	59	58.1	60.4	88.1	88.6	91	100	66
		46	Other Bcc M AU17325 ST-1642	26.5	33.4	33.6	35.6	44.3	49.8	51.1	55.5	53.4	53.3	53.4	53.7	54	53.7	54.6	55.1	55.3	55.2	54.2	54.4	54.6	55	55.7	55.7	55.5	55	54.9	55.7	56.1	56.5	56.7	56.7	56.3	55.4	56.5	57.1	57.9	57	56.8	57.2	57.6	66	66.1	65.9	66	100
		47	Other Bcc M LMG 13014T ST-333	26.4	33.5	33.6	35.5	44.2	49.6	51	55.1	53.5	53.5	53.3	53.4	53.8	53.8	53.4	54.9	55	55	54	54.2	54.3	54.4	54.8	55.2	54.9	54.8	54.9	55.2	55.8	56.4	56.3	56.3	56.1	55.3	56	56.5	56.9	56.3	56.1	56.4	57.3	63.5	64	63.8	64.5	78.2
		48	B. stabilis ATCC BAA-67T ST-50	26.8	34	34.2	36.2	42.7	43.6	44.7	44.7	43.4	43.3	43.4	43.4	43.2	43.5	43.6	43.8	43.8	44.1	43.8	43.9	43.5	43.8	44.2	44.2	44.2	44.2	44	43.5	44	43.9	43.7	44.1	43.6	43.6	44.7	44.4	45.4	44.4	44.5	44.4	44.5	44.2	44.2	44.5	45.2	44.7
		49	B. catarinensis DNA89T ST-1327	27.2	34.5	34.4	36.2	44.8	45.9	46.6	47.9	46	46	45.9	45.9	45.8	46.2	46.4	47.1	46.7	47.2	46.2	46	46.3	46.2	46.9	46.9	46.8	46.7	47.1	47.2	47.6	47.5	47.6	47.6	47.1	47.2	47.8	48	48.8	48	47.9	47.3	47.6	47.7	47.7	47.5	48.4	48.1
		50	B. pyrrocinia DSM 10685T ST-1631	26.9	34.5	34.5	36.6	44.1	45.3	46.6	46.3	44.7	44.7	44.7	44.5	44.8	44.6	45	45.4	45.6	45.6	44.9	44.9	45.1	45	45.4	45.4	45.4	45.8	45.7	45.4	45.8	45.9	45.9	45.9	46	45.6	46.1	46.5	46.8	46	46	45.7	46.2	46.1	46.1	46.1	46.7	46.5
		51	B. cenocepacia J2315T ST-28	26.9	34	34	36.8	42.2	43.8	43.9	44	43.5	43.4	43.3	43.1	43.3	43.2	43.6	44.1	43.9	44.1	43.6	43.7	43.7	43.7	44.2	44.2	44.2	44.3	44.1	43.3	43.6	43.6	43.6	43.8	43.9	43.3	44.2	44.1	44.8	43.9	44.1	44	43.8	43.8	43.7	43.7	44.4	44
		52	B. arboris LMG 24066T ST-492	26.4	33.5	33.5	35.7	43.1	44.8	45.2	45.9	44.5	44.5	44.5	44.3	44.4	44.4	44.4	45.1	45.2	45.2	44.9	44.7	45	45	45.4	45.6	45.5	45.5	45.3	44.8	44.8	45.1	45.2	45.3	45.2	44.9	45.7	45.7	46.5	45.6	45.6	45.4	45.5	45.3	45.3	45.3	46	45.1
		53	B. seminalis LMG 24067T ST-473	26.8	33.9	34	36	42.7	43.9	44.9	44.6	43.4	43.4	43.4	43.1	43.3	43.3	43.8	44.3	44.1	44.4	43.8	43.9	44.1	43.8	44.1	44.1	43.9	44.3	44.3	44.1	44.5	44.4	44.3	44.4	44.4	44.1	44.5	44.7	45.6	44.5	44.5	44.7	44.6	44.2	44.2	44.5	45.3	45
		54	B. latens LMG 24064T ST-238	26.9	33.6	33.4	39	37.3	38.3	37.8	37.9	37.6	37.5	37.5	37.2	37.4	37.6	37.7	37.9	37.8	37.9	37.6	37.7	37.8	37.6	37.8	37.9	37.8	37.8	38	37.5	37.6	37.7	37.6	37.7	37.7	37.7	37.9	37.9	38.3	37.9	37.9	38	37.6	37.8	37.8	37.9	38.2	37.9
		55	B. anthina LMG 20980T ST-1346	26.7	33.6	33.4	37.9	38.5	39.1	39.1	39.1	38.2	38.2	38.4	38.3	38.5	38.6	38.7	38.9	39.1	39.1	38.7	38.9	38.9	38.9	38.9	38.9	38.9	39	38.8	38.4	38.6	38.8	38.9	38.9	38.9	38.7	38.9	38.9	39.2	38.8	38.9	38.9	38.7	38.7	38.7	38.8	39	39
		56	B. ambifaria AMMDT ST-77	26.8	33.5	33.5	38.8	38.2	39.2	39	39.5	38.6	38.5	38.6	38.4	38.4	38.4	38.8	38.9	38.8	38.9	38.7	38.7	38.8	38.7	39	39	39	39	38.9	38.8	38.9	38.9	38.9	38.8	39.1	39	39.5	39.4	39.7	39.3	39.3	39.1	39.1	39.3	39.3	39.3	39.7	39.6
		57	B. diffusa LMG 24065T ST-164	26.6	33.6	33.5	38.4	38.4	39.1	39.3	39.1	38.5	38.5	38.5	38.4	38.4	38.3	38.4	39	39	39	38.7	39.1	38.8	38.8	38.9	39	38.9	39	38.9	38.7	39	38.8	38.9	38.9	38.9	38.7	39.3	39.2	39.7	39.1	39	39.2	39.2	39.2	39.2	39.3	39.6	39.4
		58	B. territorii LMG 28158T ST-791	26.6	33	33	38.2	37.3	37.9	38.2	37.7	37.3	37.2	37.2	37.4	37.4	37.4	37.5	37.5	37.4	37.6	37.4	37.5	37.6	37.4	37.6	37.7	37.7	37.9	37.8	37.5	37.6	37.8	37.8	37.8	37.7	37.7	38	37.9	38.4	38	38	37.9	37.8	38	38	37.9	38.4	38.3
		59	B. dolosa LMG 18943T ST-472	27.2	33.4	33.4	35.3	36.6	36.7	36.5	36.2	35.9	35.9	35.8	35.6	35.6	35.7	35.9	36.1	36.1	36.3	36.2	36	36	36.1	36.2	36.2	36	36.3	36.3	36.1	36.1	36.3	36.2	36.3	36.2	36.2	36.2	36.6	36.7	36.1	36.3	36.5	36.4	36.4	36.5	36.4	36.8	36.8
		60	B. multivorans ATCC BAA-247T ST-397	27.3	33.2	33	33.9	34.5	34.9	34.6	34.4	34.4	34.3	34.2	34.1	34.1	34.1	34.5	34.3	34.3	34.3	34.5	34.5	34.5	34.4	34.2	34.5	34.4	34.6	34.4	34.3	34.3	34.5	34.4	34.5	34.3	34.3	34.5	34.5	34.6	34.4	34.5	34.4	34.5	34.5	34.5	34.4	34.6	34.6
		61	B. pseudomultivorans LMG 26883T ST-536	27.6	35.3	34.9	35.8	37.9	38.1	38.1	37.9	37.6	37.6	37.6	37.4	37.3	37.4	37.8	37.8	37.8	37.9	37.8	37.7	37.9	38	38	38.1	38.1	37.7	38	37.7	37.9	38	38	38.1	37.7	37.8	38	38.1	38.5	38	38.1	38	37.9	37.9	38.1	38.1	38.5	38.7
[truncated: 15 more columns]

## Sheet: Caption
Pairwise dDDH values of 61 Burkholderia isolates. All values were obtained using Formula 2 of the GGDC and are given in percent. Type strains of validly described Burkholderia species are indicated in bold. dDDH, digital DNA-DNA hybridization; GGDC, genome-to-genome distance calculator.
