# Supplementary material for: Burkholderia cepacia Complex Taxon K: Where to Split?
Source: Front Microbiol. 2020 Jul 14;11:1594. doi: 10.3389/fmicb.2020.01594 (PMC7372133; doi:10.3389/fmicb.2020.01594)
Supplement: Supplementary file 4 [file Table_4.XLSX]

## Sheet: Suppl_Table_4
Characteristic	B. contaminans (n=7)	Other Bcc C LMG 31807	Other Bcc G LMG 31808	Other Bcc H LMG 31806	B. lata (n=11)	B. lata LMG 23254	B. lata LMG 14095	B. lata R-39750	Other Bcc M LMG 13014T
Growth on MacConkey agar	+	+	+	+	+	+	+	+	+
Growth at 42°C	v	+	+	+	-	-	-	-	+
Pigment	v	-	-	-	v	-	-	-	-
Haemolysis	v	-	-	-	-	-	-	-	-
Assimilation of:
L-Arabinose	+	+	+	+	v	+	+	+	+
D-Mannitol	+	+	+	+	+	+	+	+	+
N-Acetylglucosamine	+	+	+	+	+	+	+	+	+
Maltose	v	-	-	-	v	+	-	+	+
Adipate	+	+	+	+	+	+	+	+	+
Phenylacetate	+	+	+	+	+	+	+	+	+
Acidification of:
Maltose	v	+	+	-	+	+	-	-	-
Lactose	+	+	+	-	+	+	-	+	+
D-Xylose	+	-	+	+	+	+	-	-	-
Sucrose	+	+	+	+	v	+	+	-	-
Adonitol	+	+	+	+	v	+	+	+	-
Nitrate reduction	v	-	-	-	v	+	-	+	-
Activity of:
Lysine decarboxylase	+	+	+	+	+	+	+	+	-
Ornithine decarboxylase	-	-	-	-	v	-	-	-	+
Esculin hydrolysis	v	+	+	+	v	+	+	+	-
Arginine dihydrolase	-	-	-	-	-	-	-	-	-
Gelatinase	+	+	+	+	v	+	-	+	+
β-galactosidase	+	+	+	-	v	+	+	+	-
Fatty acid content
C16:0	21.9	26.51	20.23	17.56	16	19.73	19.65	15.59	22.04
C17:0 cyclo	5.2	9.6	8.72	13.07	4.9	7.97	2.2	10.05	4.99
C19:0 cyclo ω8c	1.8	2.73	3.37	5.37	1.6	4.48	0	5.55	1.74
Summed feature 3a	16.8	17.42	13.4	8.12	17.7	10.7	24.66	8.43	16.25
Summed feature 7a	29.3	21.76	27.31	21.42	27.7	24.33	24.14	23.4	25.45

## Sheet: Caption
Biochemical characteristics and mean fatty acid composition of seven representative taxon K isolates and B. contaminans and B. lata. Results for B. contaminans and B. lata were taken from (Peeters et al. 2013). All other data is from the present study. Fatty acid content values are mean percentages of total fatty acids. +, >90% of all isolates positive; v, 10-90% of all isolates positive; -, <10%…
